# Supplementary material for: Tailoring Amine-Functionalized Ti-MOFs via a Mixed Ligands Strategy for High-Efficiency CO2 Capture
Source: Nanomaterials (Basel). 2021 Dec 10;11(12):3348. doi: 10.3390/nano11123348 (PMC8709442; doi:10.3390/nano11123348)
Supplement: Supplementary file 1 [file nanomaterials-11-03348-s001.zip]

Archive with 1 entries (1 files):
- nanomaterials-1477209-supplementary.pdf
